# Supplementary material for: Differentiation of Polyamide 6, 6.6, and 12 Contaminations in Polyolefin-Recyclates Using HPLC Coupled to Drift-Tube Ion-Mobility Quadrupole Time-of-Flight Mass Spectrometry
Source: Polymers (Basel). 2021 Jun 21;13(12):2032. doi: 10.3390/polym13122032 (PMC8235147; doi:10.3390/polym13122032)
Supplement: Supplementary file 1 [file polymers-13-02032-s001.zip]

Archive with 1 entries (1 files):
- polymers-1264322-supplementary.pdf
